# Supplementary material for: Integrated Approach to Cyclopiazonic Acid Cytotoxicity Using In Vitro (2D and 3D Models) and In Silico Methods
Source: Toxins (Basel). 2024 Nov 3;16(11):473. doi: 10.3390/toxins16110473 (PMC11598133; doi:10.3390/toxins16110473)
Supplement: Supplementary file 1 [file toxins-16-00473-s001.zip]

Archive with 1 entries (1 files):
- toxins-3261471-supplementary.xls
