# Supplementary material for: Integrated Approach to Cyclopiazonic Acid Cytotoxicity Using In Vitro (2D and 3D Models) and In Silico Methods
Source: Toxins (Basel). 2024 Nov 3;16(11):473. doi: 10.3390/toxins16110473 (PMC11598133; doi:10.3390/toxins16110473)
Supplement: Supplementary file 1 [file toxins-16-00473-s001.zip › toxins-3261471-supplementary.xls]

## Sheet: raw data_MTT ACP 3D
												gráfica con dispersión
		MEAN MTT 3D 24,48 and 72h
	24h							24h	48h	72h	IC50
		mean	sd	sem				mean	mean	mean
	CRL	100	1.42109e-14	1.00486e-14			0	100	100	100	50
	125 nM	101	8	6			125	101	100	102.817	50
	250 nM	99	4	3			250	99	93	93.7626	50
	500nM	96.0319	4.73045	3.34493			500	96.0319	84.5585	58.9942	50
	750nM	89.3932	11.6106	8.20992			750	89.3932	57.0092	28.6981	50
	1000nM	72.0616	21.6129	15.2826			1000	72.0616	53.4271	19.2788	50
	1250nM	29.3231	8.15711	5.76795			1250	29.3231	8.4599	6.15018	50
	1500nM	10.1227	4.04468	2.86002			1500	10.1227	0.950114	6.26606	50
	48h
		mean	sd	sem
	CRL	100	1.42109e-14	1.00486e-14
	125 nM	100	12.1183	8.56892
	250 nM	93	3.47688	2.45852
	500 nM	84.5585	6.64857	4.70125
	750 nM	57.0092	5.72112	4.04545
	1000 nM	53.4271	6.47664	4.57968
	1250 nM	8.4599	5.96159	4.21548
	1500 nM	0.950114	0.933152	0.659838
	72h
		media	sd	sem
	CRL	100	0	0
	125 nM	102.817	27.3168	19.3159
	250 nM	93.7626	7.9674	5.6338
	500 nM	58.9942	20.4301	14.4463
	750 nM	28.6981	8.42657	5.95848
	1000 nM	19.2788	10.252	7.24927
	1250 nM	6.15018	6.94156	4.90842
	1500 nM	6.26606	5.29705	3.74558

## Sheet: raw data_ATP ACP 3D
		MEAN ATP 3D 24,48 and 72h
	24h							24h	48h	72h	IC50
		media	sd	sem				media	media	media
	CRL	100	0	0			0	100	100	100	50
	125 nM	101	7	5			125	101	98	96	50
	250 nM	102	1	1			250	102	96	92	50
	500nM	94.6054	2.35839	1.66763			500	94.6054	70.2257	47.1433	50
	750nM	80.8858	1.48176	1.04776			750	80.8858	46.9852	21.2705	50
	1000nM	62.5227	10.6987	7.56509			1000	62.5227	46.629	10.4443	50
	1250nM	17.8005	6.7024	4.73931			1250	17.8005	6.45638	6.13543	50
	1500nM	10.8945	0.257007	0.181732			1500	10.8945	1.07255	0.195306	50
								gráfica con dispersión
	48h
		media	sd	sem
	CRL	100	0	0
	125 nM	98	7	5
	250 nM	96	1	1
	500 nM	70.2257	5.565	3.93505
	750 nM	46.9852	4.15212	2.93599
	1000 nM	46.629	6.78003	4.7942
	1250 nM	6.45638	5.27527	3.73018
	1500 nM	1.07255	0.428595	0.303062
	72 h
		media	sd	sem
	CRL	100	0	0
	125 nM	96	9	6
	250 nM	92	8	6
	500 nM	47.1433	15.658	11.0719
	750 nM	21.2705	0.459928	0.325218
	1000 nM	10.4443	8.68607	6.14198
	1250 nM	6.13543	8.04669	5.68987
	1500 nM	0.195306	0.0515137	0.0364257
